# Supplementary material for: Adaptive Synaptogenesis Constructs Neural Codes That Benefit Discrimination
Source: PLoS Comput Biol. 2015 Jul 15;11(7):e1004299. doi: 10.1371/journal.pcbi.1004299 (PMC4503424; doi:10.1371/journal.pcbi.1004299)
Supplement: S1 Dataset — (ZIP) [file pcbi.1004299.s001.zip]

Archive with 3 entries (2 files):
- Datasets/A_set.mat
- Datasets/B1_set.mat
- Datasets/
