# Supplementary material for: Adaptive Synaptogenesis Constructs Neural Codes That Benefit Discrimination
Source: PLoS Comput Biol. 2015 Jul 15;11(7):e1004299. doi: 10.1371/journal.pcbi.1004299 (PMC4503424; doi:10.1371/journal.pcbi.1004299)
Supplement: S1 Code — (M) [file pcbi.1004299.s002.m]

%%% FUNCTION Attempt to reproduce a network adaptative synaptogenesis by Adelsberger-Magnan and Levy
%
% Blake Thomas, 2014
% Davis Blalock
% William Levy
%
%%%

function main()
tic
%Seed random number generator
    rng('default');
    rng(!seed!);
%OCTAVE
%	rand('seed',1);
    
%Loading the input prototypes
    inputset = load('input.txt');
    [num_features,num_prototypes]=size(inputset);

%% Network constants
    num_neurons = 20; %Number of output neurons

%A cycle is the presentation of num_innerloop times of all the prototypes
%with 1 synaptogenesis and one synaptic shedding
    TotalPresentations = 20000; %number of times each pattern is presented
    num_innerloop = 10; %number of presentations of features per synaptoG
    num_cycles    = floor(TotalPresentations / num_innerloop); %maximum number of synaptoG cycles

%Constants:
    fire_threshold = !thresh! * 0.01;
    receptivity_threshold = !recepThresh! * 0.01; %receptive as long as activity < recep_thresh
    avidity_const = 0.0; % * 0.01;
    epsilon = 0.001; %learning constant of the synaptic modification rule
    gamma = 0.001; %constant of the probability of synaptogenesis
    initial_weight_value = 0.2; %value of the weight of connections just created
    weight_threshold = !cutOff! * 0.01; % connection gets deleted if the weight falls below 0.05
    alpha = 0.25;
    rand_connectivity = 0.01;
    stable = 200;
        
%% Initialization
    connectivity    = zeros(num_features,num_neurons);
    recent_act      = receptivity_threshold/2 * ones(1,num_neurons);
    W               = zeros(num_features,num_neurons);
    delta_W 	     = zeros(num_features,num_neurons);
    postexcitation  = zeros(1,num_neurons);
    synaptogenesis  = zeros(num_features,num_neurons);
    num_synapses    = zeros(num_cycles,num_neurons);
    receptivity     = zeros(1,num_neurons);
    avidity 	     = zeros(num_features,1);
    E_x             = repmat(mean(inputset,2),1,num_prototypes); %average value for each pixel
    Xhat            = inputset - E_x;
    W_excite        = zeros(num_features,num_neurons);
    counter         = 0; 
    
    %Create some random connections per neuron to start, depending on desired firing rates
    howMany = 1 + floor(receptivity_threshold * 10 + receptivity_threshold ^ 2 * 10);
    for i = 1:num_neurons
	   temp = randperm(num_features);
        connectivity( temp(1:howMany) ,i) = 1;
    end    
    W = initial_weight_value .* connectivity(:,:);
    save('intial_weights.mat', 'W');
    
%% Processing
    for cycle = 2 : (num_cycles)
        counter = counter + 1;
        disp(num_cycles-cycle) %display a count down of the cycle when processing
        toc
        
    % Associative synaptic modification
    %innerloop is the number of presentations of the inputset in a cycle
        for innerloop = 1 : num_innerloop
        %initialization of the indices vector

		  y    = inputset' * W;

            for neur = 1 : num_neurons

            %only use weights above threshold
                W_excite = W .* (W >= weight_threshold);
		  %Calculate xhat - W
			 temp = Xhat - repmat(W_excite(:,neur),1,num_prototypes);
            %calc excitation
                postexcitation = y(:,neur);
            %Track mean(z) for receptivity
                recent_act(1,neur) = (1-alpha) .* recent_act(1,neur) + alpha * mean(postexcitation > fire_threshold);
            % Updating the weights
                delta_W = (epsilon * connectivity(:,neur)) .* (temp * postexcitation);
                W(:,neur) = W(:,neur) + delta_W;

            end%inputset loop
        end%inner loop 
           
    %check to see if connections are stable
    if(counter > stable)
     break
    end

    % Synaptic shedding
    % Remove connections that have weights below threshold.
        connectivity = (W >= weight_threshold);  

    [~,~,posW] = find(W);
    if(min(min(posW)) < weight_threshold)
        counter = 0;
    end
    %Updating the weight matrix to remove deleted connections
        W = W .* connectivity ;
       
    % Synaptogenesis
    % Receptivity calculated
        receptivity(1,:) = recent_act(1,:) < receptivity_threshold;
    %Column vector of avidity calculated
    if(avidity_const > 0)
        avidity(:,1) = avidity_const * ( avidity_const + sum(W,2)) .^ -1;
    %Matrix of the probability of synaptogenesis calculated
        P_synaptogenesis = gamma * avidity(:,1) * receptivity(1,:);
    else
        P_synaptogenesis = repmat(gamma * receptivity(1,:),num_features,1);
    end
    %Matrix of the new connections (1 for new connection otherwise 0)
        synaptogenesis(:,:) = floor( rand(num_features,num_neurons) + P_synaptogenesis );    
    %Updating the connectivity matrix with the synaptogenesis matrix
        connectivity = connectivity + synaptogenesis;   
    %resetting counter (if neccessary)
    if(sum(sum(synaptogenesis)) > 0)
        counter = 0;
    end
    
    %The following does not have any effect on the computation but it
    %checks to see if synapses are generated where there already is one.
        if( max(max(connectivity)) > 1)
            things = sum(sum(  (connectivity > 0) & (synaptogenesis > 0) ));
            connectivity(:,:) = connectivity(:,:) > 0;
        end

    % Setting the new weights with initial value
        for i = 1 : num_features
            for j = 1 : num_neurons
                if synaptogenesis(i,j)
                    W(i,j) = initial_weight_value;
                end
            end
        end
                
%Calculating the number of connections per output neuron
        num_synapses(cycle,:)=sum(connectivity,1);
%Saving current weights
%        W_all(:,:,cycle) = W;

    end%outer loop
    
    % Remove connections that have weights below threshold.
    connectivity(:,:) = (W >= weight_threshold);
    %Updating the weight matrix to remove deleted connections
    W = W .* connectivity;
    %change size of num_synapse in case simulation ended early
    num_synapses = num_synapses(1:(cycle-1),:);
    
    save('final_recent_activity.mat','recent_act');
    save('final_receptivity.mat','receptivity');
    save('num_synapses.mat', 'num_synapses');
    save('final_weights.mat', 'W');
    save('avidity.mat','avidity');

toc
